# Supplementary material for: Morphological and Molecular Identification of Anisakis spp. (Nematoda: Anisakidae) in Commercial Fish from the Canary Islands Coast (Spain): Epidemiological Data
Source: Animals (Basel). 2022 Sep 30;12(19):2634. doi: 10.3390/ani12192634 (PMC9559264; doi:10.3390/ani12192634)
Supplement: Supplementary file 1 [file animals-12-02634-s001.zip]

Archive with 1 entries (1 files):
- animals-1861707-supplementary.pdf
